# Supplementary material for: Genomic Analysis of Brassinosteroid Biosynthesis Gene Family Reveals Its Roles in Cotton Development across Gossypium Species
Source: Biology (Basel). 2024 May 25;13(6):380. doi: 10.3390/biology13060380 (PMC11200700; doi:10.3390/biology13060380)
Supplement: Supplementary file 1 [file biology-13-00380-s001.zip]

Archive with 2 entries (2 files):
- Table 1.xlsx
- Table 2.xlsx
