# Supplementary material for: Genomic Analysis of Brassinosteroid Biosynthesis Gene Family Reveals Its Roles in Cotton Development across Gossypium Species
Source: Biology (Basel). 2024 May 25;13(6):380. doi: 10.3390/biology13060380 (PMC11200700; doi:10.3390/biology13060380)
Supplement: Supplementary file 1 [file biology-13-00380-s001.zip › Table 1.xlsx]

## Sheet: Sheet1
G. barbadense		G. arboreum		G. raimondii		G. hirsutum
Gene Name	Sequence ID	Gene Name	Sequence ID	Gene Name	Sequence ID	Gene Name	Sequence ID
GbROT3-1	Gbar_A02G018010.1	GaROT3-1	evm.model.Ga02G0118	GrCYP90D1-1	D5.v1.pred_00001496-RA	GhROT3-1	Gohir.A02G168200.1.p
GbDET2-1	Gbar_A04G009310.1	GaDET2-1	evm.model.Ga04G0658	GrDWF4-1	D5.v1.pred_00006829-RA	GhDET2-1	Gohir.A04G088000.1.p
GbCYP90D1-1	Gbar_A05G013290.1	GaCYP90D1-1	evm.model.Ga05G1430	GrROT3-1	D5.v1.pred_00006870-RA	GhCYP90D1-1	Gohir.A05G134400.1.p
GbCPD-1	Gbar_A06G017710.1	GaCPD-1	evm.model.Ga06G2005	GrCPD-1	D5.v1.pred_00012133-RA	GhCPD-1	Gohir.A06G164100.1.p
GbBR6OX-1	Gbar_A07G008600.1	GaBR6OX-1	evm.model.Ga07G0950	GrBR6OX-1	D5.v1.pred_00019691-RA	GhBR6OX-1	Gohir.A07G079400.1.p
GbBR6OX-2	Gbar_A07G019140.1	GaBR6OX-2	evm.model.Ga07G2048	GrCPD-2	D5.v1.pred_00032764-RA	GhBR6OX-2	Gohir.A07G180600.1.p
GbCPD-2	Gbar_A10G025060.1	GaCPD-2	evm.model.Ga10G0036	GrBR6OX-2	D5.v1.pred_00034326-RA	GhCPD-2	Gohir.A10G235200.1.p
GbROT3-2	Gbar_A11G018550.1	GaDWF4-1	evm.model.Ga11G2042	GrBR6OX-3	D5.v1.pred_00035553-RA	GhROT3-2	Gohir.A11G179500.1.p
GbDWF4-1	Gbar_A11G018920.2	GaROT3-2	evm.model.Ga11G2094	GrDET2-1	D5.v1.pred_00037072-RA	GhDWF4-1	Gohir.A11G184700.1.p
GbBR6OX-3	Gbar_A13G008280.1	GaBR6OX-3	evm.model.Ga13G1007	GrROT3-2	D5.v1.pred_00038734-RA	GhBR6OX-3	Gohir.A13G084100.1.p
GbROT3-3	Gbar_D03G001210.1					GhROT3-3	Gohir.D03G011800.1.p
GbDET2-2	Gbar_D04G013960.1					GhDET2-2	Gohir.D04G128400.1.p
GbCYP90D1-2	Gbar_D05G013700.1					GhCYP90D1-2	Gohir.D05G136400.1.p
GbCPD-3	Gbar_D06G018360.1					GhCPD-3	Gohir.D06G169200.1.p
GbBR6OX-4	Gbar_D07G008910.1					GhBR6OX-4	Gohir.D07G084700.1.p
GbBR6OX-5	Gbar_D07G019550.1					GhBR6OX-5	Gohir.D07G187300.1.p
GbCPD-4	Gbar_D10G026130.1					GhCPD-4	Gohir.D10G247600.1.p
GbROT3-4	Gbar_D11G019420.1					GhROT3-4	Gohir.D11G187200.1.p
GbDWF4-2	Gbar_D11G019870.1					GhDWF4-2	Gohir.D11G191100.1.p
GbBR6OX-6	Gbar_D13G008650.1					GhBR6OX-6	Gohir.D13G083600.1.p
	tab.4 陆地棉蛋白理化性质
Gene Name	Sequence ID
GhROT3-1	Gohir.A02G168200.1.p
GhDET2-1	Gohir.A04G088000.1.p
GhCYP90D1-1	Gohir.A05G134400.1.p
GhCPD-1	Gohir.A06G164100.1.p
GhBR6OX-1	Gohir.A07G079400.1.p
GhBR6OX-2	Gohir.A07G180600.1.p
GhCPD-2	Gohir.A10G235200.1.p
GhROT3-2	Gohir.A11G179500.1.p
GhDWF4-1	Gohir.A11G184700.1.p
GhBR6OX-3	Gohir.A13G084100.1.p
GhROT3-3	Gohir.D03G011800.1.p
GhDET2-2	Gohir.D04G128400.1.p
GhCYP90D1-2	Gohir.D05G136400.1.p
GhCPD-3	Gohir.D06G169200.1.p
GhBR6OX-4	Gohir.D07G084700.1.p
GhBR6OX-5	Gohir.D07G187300.1.p
GhCPD-4	Gohir.D10G247600.1.p
GhROT3-4	Gohir.D11G187200.1.p
GhDWF4-2	Gohir.D11G191100.1.p
GhBR6OX-6	Gohir.D13G083600.1.p
