# Supplementary material for: Genomic Analysis of Brassinosteroid Biosynthesis Gene Family Reveals Its Roles in Cotton Development across Gossypium Species
Source: Biology (Basel). 2024 May 25;13(6):380. doi: 10.3390/biology13060380 (PMC11200700; doi:10.3390/biology13060380)
Supplement: Supplementary file 1 [file biology-13-00380-s001.zip › Table 2.xlsx]

## Sheet: sheet 1
Information of GbBRs in cotton.
Gene Name	Sequence ID	Number of Amino Acid	Molecular Weight	Theoretical pI	Instability Index	Aliphatic Index	Grand Average of Hydropathicity
GbROT3-1	Gbar_A02G018010.1	338	38481.9	5.6	44.12	99.76	-0.086
GbDET2-1	Gbar_A04G009310.1	258	30420.6	9.35	37.8	86.55	0.136
GbCYP90D1-1	Gbar_A05G013290.1	489	56273.8	8.95	47.25	92.27	-0.097
GbCPD-1	Gbar_A06G017710.1	426	48820.7	8.89	41.31	100	-0.095
GbBR6OX-1	Gbar_A07G008600.1	466	53620.8	9.31	45.44	91.65	-0.177
GbBR6OX-2	Gbar_A07G019140.1	465	53648.3	9.12	44.08	85.94	-0.268
GbCPD-2	Gbar_A10G025060.1	470	53891.4	9.45	42.85	90.26	-0.175
GbROT3-2	Gbar_A11G018550.1	509	58433.2	9.07	47.01	90.88	-0.255
GbDWF4-1	Gbar_A11G018920.2	485	55455.4	8.94	45.14	92.7	-0.167
GbBR6OX-3	Gbar_A13G008280.1	224	26474.7	8.89	49.3	90.09	-0.405
GbROT3-3	Gbar_D03G001210.1	516	58437.3	8.65	44.12	95.16	-0.144
GbDET2-2	Gbar_D04G013960.1	258	30480.6	9.25	38.77	86.55	0.139
GbCYP90D1-2	Gbar_D05G013700.1	483	55540	9.03	47.31	93.62	-0.079
GbCPD-3	Gbar_D06G018360.1	472	54100.7	9.34	42.51	93.77	-0.173
GbBR6OX-4	Gbar_D07G008910.1	466	53667.7	9.17	47.53	91.87	-0.198
GbBR6OX-5	Gbar_D07G019550.1	465	53725.4	9.12	43.2	85.94	-0.264
GbCPD-4	Gbar_D10G026130.1	473	54224.7	9.35	43.96	90.91	-0.162
GbROT3-4	Gbar_D11G019420.1	490	56062.5	8.81	46.28	93.82	-0.178
GbDWF4-2	Gbar_D11G019870.1	485	55516.6	9.02	45.83	93.3	-0.166
GbBR6OX-6	Gbar_D13G008650.1	473	54412.6	9.2	41.84	91.69	-0.175
Information of GaBRs in cotton.
Gene Name	Sequence ID	Number of Amino Acid	Molecular Weight	Theoretical pI	Instability Index	Aliphatic Index	Grand Average of Hydropathicity
GaROT3-1	evm.model.Ga02G0118	516	58534.5	8.71	42.47	95.54	-0.149
GaDET2-1	evm.model.Ga04G0658	258	30420.6	9.35	37.8	86.55	0.136
GaCYP90D1-1	evm.model.Ga05G1430	499	57498.1	9.01	46.6	90.62	-0.155
GaCPD-1	evm.model.Ga06G2005	472	54094.6	9.21	41.61	94.81	-0.157
GaBR6OX-1	evm.model.Ga07G0950	466	53625.9	9.41	43.04	93.33	-0.159
GaBR6OX-2	evm.model.Ga07G2048	465	53648.3	9.12	44.08	85.94	-0.268
GaCPD-2	evm.model.Ga10G0036	470	53908.4	9.46	43.58	91.49	-0.168
GaDWF4-1	evm.model.Ga11G2042	492	56388.6	9.3	45.45	91.77	-0.205
GaROT3-2	evm.model.Ga11G2094	490	56112.5	9	45.97	92.82	-0.207
GaBR6OX-3	evm.model.Ga13G1007	466	53418.4	9.06	43.17	93.91	-0.153
Information of GrBRs in cotton.
Gene Name	Sequence ID	Number of Amino Acid	Molecular Weight	Theoretical pI	Instability Index	Aliphatic Index	Grand Average of Hydropathicity
GrCYP90D1-1	D5.v1.pred_00001496-RA	470	54055.2	8.88	47.25	93.11	-0.072
GrDWF4-1	D5.v1.pred_00006829-RA	511	58419.7	8.97	46.74	89.51	-0.148
GrROT3-1	D5.v1.pred_00006870-RA	456	52072.2	6.91	48.99	93.97	-0.189
GrCPD-1	D5.v1.pred_00012133-RA	473	54304.8	9.46	45.24	91.12	-0.185
GrBR6OX-1	D5.v1.pred_00019691-RA	476	54870.7	8.87	43.13	89.29	-0.27
GrCPD-2	D5.v1.pred_00032764-RA	510	58342.5	9.09	41.43	93.65	-0.168
GrBR6OX-2	D5.v1.pred_00034326-RA	424	48973.5	9.18	45.58	93.37	-0.178
GrBR6OX-3	D5.v1.pred_00035553-RA	471	54359.2	9.22	44.59	85.67	-0.265
GrDET2-1	D5.v1.pred_00037072-RA	258	30480.6	9.25	38.77	86.55	0.139
GrROT3-2	D5.v1.pred_00038734-RA	487	55673.7	6.88	41.7	91.81	-0.24
Information of GhBRs in cotton.
Gene Name	Sequence ID	Number of Amino Acid	Molecular Weight	Theoretical pI	Instability Index	Aliphatic Index	Grand Average of Hydropathicity
GhROT3-1	Gohir.A02G168200.1.p	514	58413.4	8.6	41.12	95.91	-0.133
GhDET2-1	Gohir.A04G088000.1.p	258	30420.6	9.35	37.8	86.55	0.136
GhCYP90D1-1	Gohir.A05G134400.1.p	487	56024.5	9.03	46.37	94.05	-0.086
GhCPD-1	Gohir.A06G164100.1.p	472	54141.7	9.34	41.67	93.56	-0.179
GhBR6OX-1	Gohir.A07G079400.1.p	466	53644.8	9.31	44.94	91.87	-0.175
GhBR6OX-2	Gohir.A07G180600.1.p	466	53769.4	9.12	44.42	84.91	-0.271
GhCPD-2	Gohir.A10G235200.1.p	470	53901.4	9.39	43.69	90.87	-0.184
GhROT3-2	Gohir.A11G179500.1.p	509	58378.2	9	47.37	91.08	-0.241
GhDWF4-1	Gohir.A11G184700.1.p	485	55455.4	8.94	45.14	92.7	-0.167
GhBR6OX-3	Gohir.A13G084100.1.p	466	53426.4	9.06	44	95.58	-0.138
GhROT3-3	Gohir.D03G011800.1.p	516	58451.4	8.65	44.97	95.35	-0.14
GhDET2-2	Gohir.D04G128400.1.p	258	30420.6	9.2	37.07	86.55	0.153
GhCYP90D1-2	Gohir.D05G136400.1.p	483	55566.1	9.03	47.31	94.43	-0.07
GhCPD-3	Gohir.D06G169200.1.p	472	54100.7	9.34	42.51	93.77	-0.173
GhBR6OX-4	Gohir.D07G084700.1.p	453	52214.9	9.12	45.88	91.06	-0.207
GhBR6OX-5	Gohir.D07G187300.1.p	465	53733.5	9.19	44.27	85.72	-0.262
GhCPD-4	Gohir.D10G247600.1.p	473	54304.8	9.46	44.25	91.12	-0.185
GhROT3-4	Gohir.D11G187200.1.p	490	56062.5	8.81	46.28	93.82	-0.178
GhDWF4-2	Gohir.D11G191100.1.p	485	55516.6	9.02	45.83	93.3	-0.166
GhBR6OX-6	Gohir.D13G083600.1.p	466	53572.4	9.09	41.53	92.23	-0.198
